# Supplementary material for: Circulating neutralizing antibodies and SARS-CoV-2 variant replication following postvaccination infections
Source: JCI Insight. 2025 Mar 10;10(5):e185953. doi: 10.1172/jci.insight.185953 (PMC11949002; doi:10.1172/jci.insight.185953)
Supplement: Supporting data values [file jciinsight-10-185953-s307.xlsx]

## Sheet: Fig1B-E & Fig2A&B
ID	vaxGrouped	Nasal_Nmax	Nasal_CPEdayMax	CPE_pos	CPEposNum	timepoint	day	Wuhan	alpha	beta	P1	delta	epsilon	BA1	BA2	dayscalc	d_last_v	m_last_v	varGrouped	VariantDiv	dayfactor	bldayCorrect	NAbVarbl
1	Unvaccinated	1.58345e+08	5	TRUE	1	D	9	40	40		40	40	40	40	40	9	.	.	PreVOC	PreVOC	0	9	40
2	Unvaccinated	681938	7	TRUE	3	D	9	40	40	40	40	40	40	40	40	9	.	.	PreVOC	PreVOC	-3	6	40
3	Unvaccinated	9826.31	0	FALSE		D	5	491.669	223.037	141.996	278.7	334.49	359.99	40	40	5	.	.	PreVOC	PreVOC	1	6	491.669
4	Unvaccinated	673.875	0	FALSE		D	5	289.508	136.749	40	48.7779	133.029	205.719	40	40	5	.	.	PreVOC	PreVOC	0	5	289.508
5	Unvaccinated	6178.43	0	FALSE		D	5	40	40	40	40	40	40	40	40	5	.	.	PreVOC	PreVOC	0	5	40
6	Unvaccinated	1.35257e+08	0	TRUE	8	D	5	40	40	40	40	40	40	40	40	5	.	.	PreVOC	PreVOC	2	7	40
7	Unvaccinated	2365.17	0	FALSE		D	5	40	40	40	40	40	40	40	40	5	.	.	PreVOC	PreVOC	3	8	40
8	Unvaccinated	4.51344e+08	9	TRUE	6	D	4	40	40	40	40	40	40	40	40	4	.	.	PreVOC	PreVOC	3	7	40
9	Unvaccinated	1.02259e+09	7	TRUE	7	D	5	40	40	40	40	40	40	40	40	5	.	.	PreVOC	PreVOC	-1	4	40
10	Unvaccinated	442316	5	TRUE	1	D	10	5396.7	2459.9	628.43	881.918	4208.21	3247.9	40	327.66	10	.	.	PreVOC	PreVOC	0	10	5396.7
11	Unvaccinated	1379.19	0	FALSE		D	10	125.149	74.9796	40	40	135.512	139.248	40	40	10	.	.	PreVOC	PreVOC	-3	7	125.149
12	Unvaccinated	22120.7	0	FALSE		D	10	346.517	214.986	40	54.9321	284.594	255.253	40	40	10	.	.	PreVOC	PreVOC	-5	5	346.517
13	Unvaccinated	3.48261e+08	9	TRUE	5	D	9	40	40	40	40	40	40	40	40	9	.	.	PreVOC	PreVOC	0	9	40
14	Unvaccinated	0	0	FALSE		D	9	565.61	222.75	114.835	89.8281	440.461	288.846	40	91.7955	9	.	.	PreVOC	PreVOC	-3	6	565.61
15	Unvaccinated	47846.4	0	FALSE		D	5	40	40	40	40	40	40	40	40	5	.	.	PreVOC	PreVOC	0	5	40
16	Unvaccinated	1.12778e+09	7	TRUE	4	D	5	40	40	40	40	40	40	40	40	5	.	.	PreVOC	PreVOC	-1	4	40
17	Unvaccinated	3.50855e+07	8	TRUE	5	D	5	40	40	40	40	40	40	40	40	5	.	.	PreVOC	PreVOC	-1	4	40
18	Unvaccinated	1.21586e+09	11	TRUE	6	D	5	40	40	40	40	40	40	40	40	5	.	.	PreVOC	PreVOC	0	5	40
19	Unvaccinated	6.40101e+08	6	TRUE	6	D	5	40	40	40	40	40	40	40	40	5	.	.	PreVOC	PreVOC	-4	1	40
20	Unvaccinated	1.64494e+08	5	TRUE	2	D	4	40	40	40	40	40	40	40	40	4	.	.	PreVOC	PreVOC	0	4	40
21	Unvaccinated	1.75173e+10	8	TRUE	5	D	5	40	40	40	40	40	40	40	40	5	.	.	PreVOC	PreVOC	-1	4	40
22	Unvaccinated	8.01853e+09	9	TRUE	5	D	5	40	40		40	40	40	40	40	5	.	.	PreVOC	PreVOC	0	5	40
23	Unvaccinated	119877875	4	TRUE	1	D	4	40	40	40	40	40	40	40	40	4	.	.	PreVOC	PreVOC	0	4	40
24	Unvaccinated	5198.29	0	FALSE		D	4	768.739	278.102	128.681	102.233	220.815	243.989	40	74.7297	4	.	.	PreVOC	PreVOC	-3	1	768.739
25	Unvaccinated	8.38009e+06	7	TRUE	3	D	5	40	40	40	40	40	40	40	40	5	.	.	PreVOC	PreVOC	0	5	40
26	Unvaccinated	2.78119e+09	13	TRUE	10	D	5	40	40	40	40	40	40	40	40	5	.	.	PreVOC	PreVOC	-1	4	40
27	Unvaccinated	7.53408e+06	8	TRUE	5	D	4	40	40	40	40	40	40	40	40	4	.	.	PreVOC	PreVOC	0	4	40
28	Unvaccinated	2629.44	0	FALSE		D	1	40	40	40	40	40	40	40	40	1	.	.	PreVOC	PreVOC	1	2	40
29	Unvaccinated	4380.56	0	FALSE		D	5	2931.65	2388.1	46.8353	79.5691	280.926	462.034	40	40	5	.	.	PreVOC	PreVOC	0	5	2931.65
30	Unvaccinated	2.7525e+09	13	TRUE	7	D	5	40	40	40	40	40	40	40	40	5	.	.	PreVOC	PreVOC	3	8	40
31	Unvaccinated	7.44457e+06	6	TRUE	3	D	4	40	40	40	40	40	40	40	40	4	.	.	PreVOC	PreVOC	0	4	40
32	Unvaccinated	1.33144e+07	9	TRUE	4	D	4	40	40	40	40	40	40	40	40	4	.	.	PreVOC	PreVOC	0	4	40
33	Unvaccinated	85434	0	FALSE		D	5	62.6361	40	40	40	61.6434	40	40	40	5	.	.	PreVOC	PreVOC	0	5	62.6361
34	Unvaccinated	1.39389e+08	7	TRUE	4	D	5	40	40	40	40	40	40	40	40	5	.	.	PreVOC	PreVOC	-1	4	40
35	Unvaccinated	0	0	FALSE		D	4	55.6396	42.51	40	40	114.885	40	40	40	4	.	.	PreVOC	PreVOC	0	4	55.6396
36	Unvaccinated	2.42608e+08	8	TRUE	5	D	4	40	40	40	40	40	40	40	40	4	.	.	PreVOC	PreVOC	0	4	40
37	Unvaccinated	9.7744e+09	4	TRUE	8	D	4	40	40	40	40	40	40	40	40	4	.	.	PreVOC	PreVOC	-7	-3	40
38	Unvaccinated	1.85424e+09	8	TRUE	8	D	4	40	40	40	40	40	40	40	40	4	.	.	PreVOC	PreVOC	-4	0	40
39	Unvaccinated	3.4778e+09	6	TRUE	3	D	3	40	40	40	40	40	40	40	40	3	.	.	PreVOC	PreVOC	0	3	40
40	Unvaccinated	3.45439e+09	11	TRUE	3	D	5	40	40	40	40	40	40	40	40	5	.	.	PreVOC	Epsilon	0	5	40
41	Unvaccinated	3.76536e+08	10	TRUE	7	D	4	40	40	40	40	40	40	40	40	4	.	.	PreVOC	PreVOC	0	4	40
42	Unvaccinated	4.13318e+08	8	TRUE	4	D	4	40	40	40	40	40	40	40	40	4	.	.	PreVOC	PreVOC	-3	1	40
43	Unvaccinated	3.99563e+07	7	TRUE	1	D	4	40	40	40	40	40	40	40	40	4	.	.	PreVOC	PreVOC	1	5	40
44	Unvaccinated	5.67093e+06	5	TRUE	2	D	4	40	40	40	40	40	40	40	40	4	.	.	PreVOC	PreVOC	0	4	40
45	Unvaccinated	7.34246e+10	12	TRUE	10	D	4	40	40	40	40	40	40	40	40	4	.	.	PreVOC	PreVOC	-1	3	40
46	Unvaccinated	759124	7	TRUE	4	D	9	40	40	40	40	40	40	40	40	9	.	.	PreVOC	Epsilon	0	9	40
47	Unvaccinated	1.46692e+09	6	TRUE	6	D	14	191.816	128.722	40	43.2876	359.11	362.857	45.1249	40	14	.	.	PreVOC	Epsilon	-3	11	191.816
48	Unvaccinated	0	0	FALSE		D	5	40	40	40	40	40	40	40	40	5	.	.	PreVOC	PreVOC	-6	-1	40
49	Unvaccinated	3.26177e+07	5	TRUE	1	D	5	40	40	40	40	40	40	40	40	5	.	.	PreVOC	Epsilon	0	5	40
50	Primary series	2.77116e+09	5	TRUE	1	D	5	40	40	40	40	40	40	40	40	5	95	3.125	Delta	Delta	0	5	40
51	Primary series	269.111	0	FALSE		D	5	1635.48	1561.39	259.532	519.5	670.77	1155.36	56.0499	117.545	5	70	2.30263	Delta	Delta	-4	1	670.77
52	Primary series	659431	4	TRUE	1	D	4	1839.85	1998.17	395.736	803.341	1113.92	2530.63	115.677	292.032	4	115	3.78289	Delta	Delta	0	4	1113.92
53	Primary series	3109.69	0	FALSE		D	4	135.57	294.889	117.336	211.76	318.655	396.018	133.425	120.866	4	77	2.53289	Delta	Delta	-2	2	318.655
54	Primary series	5.62373e+06	6	TRUE	2	D	5	136.196	242.941	143.137	181.62	119.369	164.867	41.4959	99.1093	5	176	5.78947	Delta	Delta	0	5	119.369
55	Primary series	9.16788e+09	7	TRUE	5	D	5	96.4531	53.1988	40	41.6995	83.5366	100.653	40	40	5	161	5.29605	Delta	Delta	-4	1	83.5366
56	Primary series	7.5892e+09	7	TRUE	6	D	1	92.3071	79.4579	40	40	45.5535	61.3608	40	40	1	164	5.39474	Delta	Delta	0	1	45.5535
57	Primary series	1.17845e+07	5	TRUE	1	D	5	187.432	147.817	57.948	128.408	124.924	191.339	40	40	5	97	3.19079	Delta	Delta	0	5	124.924
58	Primary series	0	0	FALSE		D	5	484.581	803.279	416.803	507.273	746.853	973.032	74.573	249.701	5	157	5.16447	Delta	Delta	-1	4	746.853
59	Primary series	1.73431e+07	6	TRUE	2	D	5	115.168	180.345	112.74	115.265	180.253	237.488	40	48.4349	5	123	4.04605	Delta	Delta	0	5	180.253
60	Primary series	2.05731e+08	5	TRUE	2	D	5	148.85	191.231	48.2536	104.784	155.835	176.029	40	40	5	164	5.39474	Delta	Delta	0	5	155.835
61	Primary series	1.82246e+09	9	TRUE	5	D	5	143.055	215.848	75.8846	86.8113	148.781	233.439	40	50.1293	5	97	3.19079	Delta	Delta	-1	4	148.781
62	Primary series	4.53674e+06	5	TRUE	2	D	4	44.4114	61.2272	40	40	40	51.3763	40	40	4	194	6.38158	Delta	Delta	0	4	40
63	Primary series	1.10955e+09	6	TRUE	5	D	4	277.378	235.682	211.688	279.606	220.795	302.774	48.4791	126.449	4	143	4.70395	Delta	Delta	-2	2	220.795
64	Unvaccinated	7.86691e+08	5	TRUE	3	D	5	40	40	40	40	40	40	40	40	5	.	.	Delta	Delta	-1	4	40
65	Primary series	623655	0	FALSE		D	5	456.68	574.17	173.763	267.935	320.03	459.1	60.2245	69.6179	5	161	5.29605	Delta	Delta	0	5	320.03
66	Primary series	135658	0	FALSE		D	5	2651.68	2512.37	401.86	989.963	1686.31	2440.59	198.71	288.836	5	49	1.61184	Delta	Delta	0	5	1686.31
67	Primary series	2.96754e+09	6	TRUE	4	D	3	40	40	40	40	40	40	40	40	3	160	5.26316	Delta	Delta	0	3	40
68	Primary series	1.58879e+07	9	TRUE	5	D	5	157.911	193.791	102.488	169.99	233.991	312.744	42.06	61.6104	5	141	4.63816	Delta	Delta	0	5	233.991
69	Primary series	9.38643e+08	5	TRUE	3	D	5	1057.8	1165.96	104.773	271.945	990.935	1274.86	40	104.716	5	179	5.88816	Delta	Delta	-2	3	990.935
70	Primary series	4.32637e+08	8	TRUE	4	D	5	148.458	193.768	67.4944	96.6109	146.643	210.847	40	54.0131	5	114	3.75	Delta	Delta	0	5	146.643
71	Primary series	7.92706e+06	4	TRUE	1	D	5	289.884	391.19	72.5095	138.565	226.192	261.015	40	86.2909	5	178	5.85526	Delta	Delta	-1	4	226.192
72	Primary series	1.17872e+08	5	TRUE	3	D	28	20994.3	48609.8	24776.6	16663.1	39640.4	53777.8	18441	18877	28	190	6.25	Delta	Delta	0	28	39640.4
73	Primary series	4955.23	0	FALSE		D	5	577.635	1324.28	449.827	557.234	1336.52	1523.87	172.898	239.237	5	229	7.53289	Delta	Delta	0	5	1336.52
74	Primary series	1.39308e+08	12	TRUE	9	D	5	247.784	357.328	162.611	314.349	229.156	333.363	63.361	71.0687	5	229	7.53289	Delta	Delta	-1	4	229.156
75	Primary series	752.874	0	FALSE		D	5	602.462	1503.25	273.182	460.882	917.014	1711.34	356.616	461.624	5	140	4.60526	Delta	Delta	0	5	917.014
76	Primary series	2.56576e+07	9	TRUE	6	D	3	161.413	238.042	137.97	181.808	211.888	250.835	88.8085	86.6001	3	221	7.26974	Delta	Delta	0	3	211.888
77	Primary series	1.21376e+06	5	TRUE	1	D	5	77.7449	146.716	68.3892	128.149	145.566	199.063	40	40	5	255	8.38816	Delta	Delta	0	5	145.566
78	Primary series	8.06663e+09	1	TRUE	5	D	5	578.596	266.604	137.765	241.768	326.697	350.366	40	46.5765	5	149	4.90132	Delta	Delta	-8	-3	326.697
79	Primary series	184920	7	TRUE	1	D	7	62.102	130.875	58.0556	50.299	88.1168	125.67	40	40	7	192	6.31579	Delta	Delta	0	7	88.1168
80	Primary series	1.38789e+06	7	TRUE	3	D	7	1291.7	4082.01	507.44	1048.14	2803.85	4015.91	264.184	491.191	7	28	0.921053	Delta	Delta	-4	3	2803.85
81	Unvaccinated	1898.23	0	FALSE		D	7	40	40	40	40	40	40	40	40	7	.	.	Delta	Delta	0	7	40
82	Primary series	2294.71	0	FALSE		D	5	999.038	2644.8	1990.7	1579.07	2697.68	3096.07	584.997	728.234	5	267	8.78289	Delta	Delta	0	5	2697.68
83	Primary series	9.58828e+06	7	TRUE	3	D	5	42.5905	40.0543	40	40	40	40	40	40	5	233	7.66447	Delta	Delta	0	5	40
84	Unvaccinated	871283	7	TRUE	3	D	28	40	40	40	40	40	40	186.803	41.7982	28	.	.	Omicron	BA.1	0	28	186.803
85	Primary series	3963.64	9	TRUE	5	D	5	577.508	326.154	118.537	197.563	218.554	317.923	40	66.5682	5	247	8.125	Omicron	BA.1	-1	4	40
86	Primary series	90688.4	0	FALSE		D	5	498.162	1104.1	1096.4	846.26	797.963	778.485	586.47	367.058	5	247	8.125	Omicron	BA.1	-1	4	586.47
87	Boosted	98800.7	6	TRUE	4	D	3	789.312	1899.67	543.885	1131.94	1720.56	2115.48	463.584	322.368	3	15	0.493421	Omicron	BA.1	0	3	463.584
88	Boosted	1.91315e+06	3	TRUE	2	D	3	5003.6	10175.3	6139.45	5329.71	11278.3	6613.55	1386.89	2556.92	3	15	0.493421	Omicron	BA.1	-1	2	1386.89
89	Boosted	1578.03	0	FALSE		D	4	8979.11	21641.6	7628.93	13224.4	25365.3	21431.1	3427.64	1905.96	4	25	0.822368	Omicron	BA.1	0	4	3427.64
90	Unvaccinated	133137	6	TRUE	2	D	5	40	40	40	40	40	40	40	40	5	.	.	Omicron	BA.1	0	5	40
91	Unvaccinated	1.06127e+06	7	TRUE	3	D	5	40	40	40	40	40	40	40	40	5	.	.	Omicron	BA.1	0	5	40
92	Boosted	2888.58	0	FALSE		D	5	761.146	2175.31	2280.69	1375.19	1727.51	1639.38	1147.76	775.802	5	149	4.90132	Omicron	BA.1	0	5	1147.76
93	Boosted	4.33112e+06	8	TRUE	5	D	5	1949.2	3590.29	2882.75	2096.07	3049.85	3692.22	819.957	1002.82	5	77	2.53289	Omicron	BA.1	-3	2	819.957
94	Boosted	4.1005e+06	11	TRUE	4	D	9	1061.9	2066.9	1470.25	2641.7	1709.16	1941.43	562.611	894.249	9	131	4.30921	Omicron	BA.2	0	9	894.249
95	Boosted	7.01021e+07	4	TRUE	5	D	9	1236.69	2706.45	2041.3	2207.42	4594.2	3901.77	682.488	1157.69	9	141	4.63816	Omicron	BA.2	-5	4	1157.69
96	Boosted	2.09087e+07	8	TRUE	3	D	5	967.841	1814.61	301.798	638.76	887.424	739.487	177.663	209.117	5	185	6.08553	Omicron	BA.2	0	5	209.117
97	Boosted	9.4089e+06	7	TRUE	6	D	5	1195.8	1339.2	721.812	870.237	981.354	1079.44	201.402	286.443	5	184	6.05263	Omicron	BA.2	-5	0	286.443
98	Primary series	9.01563e+06	0	FALSE		D	3	1329.46	4818.92	1431.91	3681.68	1870.44	3597.65	796.376	1809.69	3	495	16.2829	Omicron	BA.2	0	3	1809.69
99	Boosted	15157	0	FALSE		D	5	1846.91	2182.71	1233.31	1225.79	2035.35	2775.47	724.053	884.288	5	193	6.34868			0	5
100	Boosted	933551	8	TRUE	2	D	5	801.202	2145.39	742.261	903.951	1475.21	1354.98	296.966	315.944	5	277	9.11184	Omicron	BA.2	3	8	315.944
101	Primary series	4.90791e+07	15	TRUE	10	D	5	549.09	685.229	413.389	622.389	473.346	516.932	126.664	141.152	5	404	13.2895	Omicron	BA.2	1	6	141.152
102	Primary series	3.39051e+06	6	TRUE	2	D	4	664.302	1505.68	522.045	812.225	1431.39	843.071	114.386	197.889	4	403	13.2566	Omicron	BA.2	1	5	197.889
103	Boosted	4.10005e+06	14	TRUE	5	D	9	2094.75	2951.91	1707.88	2489.7	2135.7	2457.68	913.892	2347.62	9	91	2.99342	Omicron	BA.2	2	11	2347.62
104	Boosted	704177	9	TRUE	3	D	1	7278.23	33520.5	10998.3	14447.4	17805	14853.9	6524.02	9010.36	1	183	6.01974	Omicron	BA.5	1	2	9010.36
105	Boosted	2.96747e+06	7	TRUE	3	D	5	238.304	469.963	191.48	219.582	353.332	315.879	173.779	162.435	5	110	3.61842	Omicron	BA.2	0	5	162.435
106	Boosted	158201	0	FALSE		D	5	973.078	1604.96	680.061	796.536	1156.96	2094.42	173.336	349.487	5	245	8.05921	Omicron	BA.2	1	6	349.487
107	Boosted	1.08749e+08	7	TRUE	5	D	5	667.699	1211.73	257.74	308.824	585.704	575.628	93.6385	99.2455	5	239	7.86184	Omicron	BA.5	-1	4	99.2455
108	Boosted	4.59172e+06	10	TRUE	3	D	6	1326.76	1740.5	873.28	1344.11	1648.72	1388.82	335.867	1268.02	6	209	6.875	Omicron	BA.2	2	8	1268.02
109	Boosted	1.03531e+07	6	TRUE	1	D	6	4026.15	2293.94	770.132	918.036	4309.42	3339.71	295.711	465.869	6	104	3.42105	Omicron	BA.5	3	9	465.869
110	Boosted	2.35631e+07	7	TRUE	5	D	6	3029.81	9731.8	8785.8	9397.42	6915.36	7613.71	1416.8	3445.54	6	104	3.42105	Omicron	BA.5	0	6	3445.54
111	Boosted	363552	5	TRUE	1	D	5	2097.92	4034.9	1320.59	2269.52	3713.97	3722.4	1465.69	948.88	5	216	7.10526	Omicron	BA.5	0	5	948.88
112	Unvaccinated	489.966	0	FALSE		D	6	1344.4		1374.29	916.866	1618.19	924.418	7778.44	12073.9	6	.	.	Omicron	BA.2	1	7	12073.9
113	Unvaccinated	87.53	0	FALSE		D	6	40	40	40	40	40	40	155.714	116.125	6	.	.	Omicron	BA.2	-6	0	116.125
114	Boosted	1.16634e+07	3	TRUE	2	D	3	3025.74	7320.41	2002.48	3359.11	8093.69	8718.22	881.288	1274.78	3	41	1.34868	Omicron	BA.5	-1	2	1274.78
115	Boosted	6.70706e+06	7	TRUE	4	D	4	259.36	360.571	111.308	89.413	164.173	168.914	40	64.6024	4	267	8.78289	Omicron	BA.5	0	4	64.6024
116	Boosted	1.49977e+08	4	TRUE	3	D	4	1102.12	3878.83	2988.84	1511.33	4852.3	3254.1	436.013	610.614	4	302	9.93421	Omicron	BA.5	-2	2	610.614
117	Boosted	1.49264e+08	3	TRUE	2	D	2	736.433	1362.55	356.095	649.978	650.097	803.247	134.352	269.594	2	498	16.3816	Omicron	BA.5	0	2	269.594
118	Boosted	1.86106e+07	4	TRUE	1	D	4	9700.2	15660.9	8728.71	10555.3	10865.6	12973.8	8459.03	11962.2	4	208	6.84211	Omicron	BA.5	0	4	11962.2
119	Boosted	3.93684e+08	9	TRUE	7	D	14	2596.91	7556.09	10289.6	6931.62	8059.79	5506.26	4365.21	4945.61	14	208	6.84211	Omicron	BA.5	-2	12	4945.61
120	Boosted	583204	5	TRUE	1	D	5	615.53	658.902		473.695	452.746	491.808	166.528	178.042	5	287	9.44079	Omicron	BA.5	0	5	178.042
121	Boosted	2.93264e+08	5	TRUE	3	D	5	458.39	1024.51	460.825	921.113	233.799	309.851	518.991	434.628	5	287	9.44079	Omicron	BA.5	-2	3	434.628
122	Unvaccinated	1.11492e+07	6	TRUE	2	D	5	40	40	40	40	40	40	40	40	5	.	.	Omicron	BA.5	0	5	40
123	Boosted	2.69104e+06	5	TRUE	1	D	5	763.568	1318.53	1224.37	809.684	708.043	991.962	204.535	494.718	5	202	6.64474	Omicron	BA.5	0	5	494.718
124	Boosted	2.90906e+07	3	TRUE	4	D	5	124.41		59.8915	134.076	123.152	122.134	40	101.126	5	202	6.64474	Omicron	BA.5	-6	-1	101.126
125	Boosted	33805.9	0	FALSE		D	5	475.201	877.722	1103.99	787.761	749.6	369.056	392.258	433.859	5	120	3.94737	Omicron	BA.2	0	5	433.859
